# Supplementary material for: Perspectives on the Role of Enzymatic Biocatalysis for the Degradation of Plastic PET
Source: Int J Mol Sci. 2021 Oct 19;22(20):11257. doi: 10.3390/ijms222011257 (PMC8540959; doi:10.3390/ijms222011257)
Supplement: Supplementary file 1 [file ijms-22-11257-s001.zip]

Archive with 1 entries (1 files):
- ijms-1414419-supplementary.pdf
